# Supplementary material for: Characterization of the complete mitochondrial genome sequences of three Merulinidae corals and novel insights into the phylogenetics
Source: PeerJ. 2020 Jan 24;8:e8455. doi: 10.7717/peerj.8455 (PMC6984341; doi:10.7717/peerj.8455)
Supplement: Dataset S2 — The complete mitochondrial genome of F. pentagona was 18,006 bp in length with GenBank accession no. KY247139. [file peerj-08-8455-s002.gbk]

LOCUS       18006&frac12;&aacute;&sup1;&sup1;&Iacute;&frac14;      18006 bp    DNA     linear       15-OCT-2018
FEATURES             Location/Qualifiers
     tRNA            1..72
                     /note="tRNA-Met"
                     /note=""
     rRNA            266..1963
                     /note="16S rRNA"
                     /note=""
     CDS             2013..2723
                     /note="ND5"
     CDS             2833..3780
                     /note="ND1"
     CDS             3783..4922
                     /note="Cyt b"
     CDS             5140..6234
                     /note="ND2"
     CDS             6236..6796
                     /note="ND6"
     CDS             6796..7473
                     /note="ATP6"
     CDS             7473..8912
                     /note="ND4"
     rRNA            9040..9950
                     /note="12S rRNA"
     CDS             10076..10855
                     /note="COIII"
     CDS             11482..12189
                     /note="COII"
     CDS             12171..12470
                     /note="ND4L"
     CDS             12473..12814
                     /note="ND3"
     CDS             12871..13974
                     /note="ND5"
     tRNA            13973..14043
                     /note="tRNA-Trp"
     CDS             14047..14244
                     /note="ATP8"
     CDS             14987..16558
                     /note="COI"
BASE COUNT     4556 a   2399 c   3646 g   7405 t
ORIGIN      
          1 TGTAAGAAAG ACTAAGGGAT AGTCTTCGGG CTCATAACCC GAGAAAAGTG AGTTCGAGTC
         61 TCACTCTTAC AAAACTGTCC CTGTCTCTTG TTCTTACAAT AATATGTTTC CCTGAATTTT
        121 TGTTTCTCCT TTTATTGAAG AAAACTAAAA AAAAAGAAGA TGGCTAAGAT AAACTAAAAT
        181 CAGACGACAG ACCCTTCGAA ACGGCGAAAA GACGCATTAG TTGTTGCTTC TGCGGAAAAG
        241 CGAGCCTGAG GTTTGAATTG AAACATCTTA ATACCGAGTA AAAATCAAAC GAGATTCCGA
        301 GAGTAGTGGC GAGCGAAGTT GGAGTTGTGT AAAAAGGGAT CATAGATCTA GACTAAACGT
        361 TAGTTTATAC TGATAGTAAG AGTACTGTAA AGGAAAGTTG AAAGAGAGTT GAAAAGAGCT
        421 GGAATCTTTT TTTTTTAAGC AGCTTTAAAA CAGCGTACCT TTTGTATAAT GGGTAAAAGA
        481 GATTAATTTG GCATATTTAA AAAAGGAAAA TTAAAAGAAG TTTTTTTTAG TCAAAATACC
        541 CGAAACCAAG TGATTTAATC ATGAATAGTA AACAAGAACG AACTGGTGGT TGTGGCAAAA
        601 CCCTCAGAAG ATTTGTGATT AGGGGTGAAA GACCAATCGA ACTTGGATAT AGCTGGTTTT
        661 TTGCGAAAAC TATTTAAGTA GTGCCCTTTT TGTTTTATTT TTTTTGTAAT AAAATAAAAA
        721 ATCAAATAAA AAAAAAGTAG ACAAACAAAA AGTGAAAAGA TTTTTTGTTA AAAGAGAAAG
        781 CTCAAAGCAG AAGTTAAAGT CATTTGTTTC TTTTTAGTGT AAAAAAAAAA CAAGGCCTAG
        841 ACAATAAAAA AGTAGGCTTA GAGCCAGCCA TCTTTTAAAA AGTGCGTAGT TGTTTATTTA
        901 ATAATTTAAT TTTTTTTTTA ATTTTGGTGG TTAAAATCAA ACCAAAACTC TGCAAATAGA
        961 ACTTTTTAAT AGCAAAATAT ACCGTTTTTC AGTAGAAACA ATTTTTATAT GAGTAATCTA
       1021 AATTTATTAT TTTTTTTCTT TATATTACCA CTTTTGGGTT ATACAGACCC TTAGAGTTTT
       1081 TTTATGGGGA TTTTTTTTTT ATATATTATA TCAGGAAAAA CCAAGAAGAG GAGCTGTTTT
       1141 TCTAACTAAA GAAAGAAAAA AAAGAGAGAC ACATTTTTTT AAGGAACTCG GCAAAAGAGA
       1201 ACTTCGACTG TTTACCAAAA ACATAGCTTT TTGCTTTTTA TAAAAGGTGA GACCTGCCCT
       1261 ATGGTTGGAT CTAAAAAAGT TTGTTTTGCT TATTAATAAA GACAGCTAAA TGGCCGCGGT
       1321 AACACTAACT GTGAAAATGT AGCGTAATCA ATTGTTAATT AATTGTTGAC CGGTATGAAT
       1381 GGTGTCACGA AAGTTTCTCT GTCTTAAAAA AATACTTAAT GAAATTGAAT TTGTAGTGAA
       1441 GATGCTACAT TAAAATTGTA AGACGAGAAG TCCCCATGGA GCTTTACTGA GGGCTTAGAA
       1501 TTTTTCTATA AGCGGGACAG TTTTGTTGGG GCGACAGTTT TTTAAAAAGT AACAAAAACG
       1561 AACTATGGCT TAGCTTCACC CTGAAAAATT TTTTAAGGGA CATTTTTGGT GTGTTTTATG
       1621 ATCCGTTGTT TGGAATGAAA AAAACAACGA AAACAAATAA AAGTTACCCT GGGGATAACA
       1681 GCGCAATAAC GTTTGAGAGT TAATCAACGA CGGTGTTTGC GACCTCGATG TTGAATTGCA
       1741 GCGTCCTAGG AAGTAGTCAC TCCTAAGGGT TGGTTTGTTC ACCCATTAAA GCTGTACATG
       1801 ATTTGAGTTA AAAGCGTGGT AACACAGCTT GGTTTCTATC TACAATGATA AACACAGATA
       1861 TTTTGTTTTT TAGTACGAAA GGATCAAAAA TTAATAGTTC TCTAAAGACA ACTATTCTTT
       1921 AAGTTAGGAT TGCTTCTAAA AAAAAAAAGA AATATTTTTT GTTTGGTTTT ATTTTAGAAA
       1981 AAAAAAGAAA TAATTTTTGT TTGGTTTTAT TTATGTATCT TTTAATTTTA TTTTTCCCTT
       2041 TAGTTGGATC AATTTTAACT GGTTGTTTTG GAAGGCATAT AGGAGAAAAG GGAGCAGGGA
       2101 TTTTAACTTC ATGTTGTTTA ATTATCGGTT TGTCTTATTC TGTTTTAGTT GGAATAGAAA
       2161 TTTTATTTAA TTCAACGGCA ACATTTCTTA GACTATGAAA GTGGTTTGAC TCTGGGTTTT
       2221 TTCTTGTTTT TTTTGATTTG CAGTTTGATG GTTTAGTTGC AGTTATGTTG TTTGTGGTTT
       2281 TTCTTGTTTC TACTTTGGTT CATGTTTTTT CTATTGCGTA TATGCGAGGG GACCCTCATG
       2341 TGCCTCGGTT TATGGCATAT CTTTCTTTGT TTACTTTTTT AATGGTTTTC TTAGTCACTA
       2401 GCGCTAATTT TCTTCAATTG TTTATTGGAT GAGAAGGAGT TGGTCTTTGT TCTTATTTAT
       2461 TAATTAATTT TTGATTAACA AGACTTGAGG CAAATCGAGC AGCAATTAAA GCCATGTTGG
       2521 TTAATAAAGT TGGTGACATA GGCTTGCTTT TAGCAATGTT CCTTCTTTGA AAAAGTTTTG
       2581 GGTCTTTAGA TTTTTCTTCT GTTTTTAATT TAGTTTCTCC TTCTAAGGAA GTTTTTTTTA
       2641 TTTGTTTATT TTTATTTTTT GGGGTAATGG GTAAGTCAGC TCAATTAGGG TTACATACTT
       2701 GGCTGCCGGA TGCCATGGAG GGTTGTTGGG CCTCTTAATT AAAAAATTGA TTAAAACAAA
       2761 CCACTATGCA CAGGAAAGAC AATTGTTCAC CAGTGGGCAA TAAAATGTTT GTTTTAATGC
       2821 CTAAGAGACT TTATGTGGTC TACTTTTTTT TATTTGATTA AAGCTGTTTT TGTTATTGTT
       2881 CCTTTACTTA TTGCTGTGGC CTTTTTAACT TTAGCAGAAC GAAAAATCTT AGGATATATG
       2941 CAAATGAGAA AAGGGCCAAA TGTTGTAGGG GGCGGGTTAC TTCAGCCTTT TGCAGATGGG
       3001 ATAAAATTAT TTCTTAAAGA AATGATCATC CCCCATCAGG CAAGTGCTTT TGTTTACTTT
       3061 TTTGCCCCAG TTGCTTCTTT TACATTAGCA TTTATTGTTT GGGGAATTCT TCCTTATGGA
       3121 AGAGGAATTG GTATAAGTGA TTTTAATATT GGTCTTTTGT GGGTTTTGGC CATTTCTTCT
       3181 ATAAGTGTTT ATGCTGTTTT AATGTCTGGG TGGGGAAGTC GTTCAAAATA TGCTTTTTTA
       3241 GGGGCTATTC GCGCGGCTGC GCAAATGATA AGTTATGAGG TTTCGATTGG GTTGATCTTG
       3301 ATTTCTGTTC TTTTATGTGT TGGCTCTTTG GCTTTTAATA AAATTGTTTT GGCACAAAAT
       3361 TTTATTTGGT TCTTTATTCC TTTTTTTCCT ATTGTTGTAA TGTTTTTGGT TTCTATTTTA
       3421 GCAGAAACGA ATCGTGCCCC ATTTGATTTA ACGGAAGGAG AATCGGAGCT TGTTTCGGGT
       3481 TATAATGTTG AATATGCCTC TATGTCTTTC GCATTATTTT TTTTAGCAGA GTATGCACAT
       3541 ATTATTTTTA TGAGTTGTTT GACTATTCTT TTATTTTTTG GAGGGTGGTT GGGCCTACCT
       3601 TTTGGTTTGA AAGTTGTTTT TATTGTTTGT TTTTTTTTAT GGGCACGAGC GTCTTTTCCA
       3661 AGGATTCGAT ATGACCAATT AATGGCCCTA TTATGAAAGG GGTATTTGCC TTTTAGTTTG
       3721 GGGGTTGTTC TTTTTGTTGC TAGTGTTTTG TTTGGATTTA ATGGACCTTC TCCAATATAG
       3781 GAATGCCATT ACGAAAGGAC AATCCTATTT TATCTCCAGT TAATGGGTTT CTCGTAGACT
       3841 TGCCCTCTCC TTCAAATATA AGTTATTTTT GAAACTTCGG GTCTTTATTA GGATTGTGTT
       3901 TAGTCTTACA AATTATAACA GGGTGTTTTT TATCGATGCA TTATTGTTCA GATGCGGGTC
       3961 TTGCGTTTGC TTCTATTGGG CACATAATGC GCGATGTTAA CTATGGGTTT TTATTAAGAT
       4021 ATTTACATGC AAATGGTGCT TCTTTGTTTT TTTTTTGTCT TTATGTTCAT ATTGGACGAG
       4081 GGTTATATTA CGGGGGGTAT TTGAAATTTC ATGTTTGGAG TGTTGGAGTT TTGCTTTTTT
       4141 TATTGACTAT GGCGACCGCT TTTATGGGTT ATGTTTTGCC TTGGGGCCAA ATGTCTTTTT
       4201 GGGGTGCGAC TGTTATTACG AATTTATTAT CTGCAATACC CTATTTTGGG GTGGATATTG
       4261 TTCAATGGGT TTGAGGTGGT TTTAGCGTTT CTGGGGCTAC ATTAAATCGG TTTTTTAGTT
       4321 TGCATTTCTT GCTTCCTTTT ATTTTAGCCT TTCTTGCTAT TATTCATTTA GTTTATTTAC
       4381 ATGTTGATGG GTCAAATAAT CCTGTCGGCT TAAACTCTTC GATGGACAGT GTTTCTTTTC
       4441 ATACTTTTTA TACTTCGAAA GATCTTTTTG GTTTCTTTTT TTTGTTTTTT TTATTTTTTT
       4501 TTTTTGTTTT TTTTTGGCCT AATTTCTTAG GAGACGCAGA GAATTTTATT CAGGCGAATT
       4561 CTTTAGTTAC TCCTGTTCAC ATTCAACCCG AGTGGTATTT TTTATTTGCT TATGCCATTT
       4621 TGCGTTCAAT TCCAAATAAA TTGGGGGGGG TTGTTGCTAT GTTTTGTAGT ATTTTAATTT
       4681 TATTTTTCCT ACCCATTTTA CACAAAAGTG TTTTAAAAGG ACTGTCTTTC CGCCCGTTGG
       4741 GGAGAATGGC GTTTTGGTTT TTGATCGTTA ATTTTGGTCT TTTGACTTGA ATCGGGTCGC
       4801 AAGTGGTTGA AGAGCCCTTT ATTTTAATCG GGCAAGTTCT TTCTTTTTTT TATTTTTTTT
       4861 ATTTTTTAGT TCTTGTGCCT GTGTTGGGTG TTTTAGAAAA TCAATTATTA AAAAGAAATT
       4921 AACGAAATTT TTCTTTTCGG TGGTTTTATA TTAAGCTTGG TGGGTTTGGG CTTTCGTGGT
       4981 TTTCTTTTAA AGTTTTCTTT TTTTTTTTTT TTGGTTTTTT TTTATTTTTG GTTTTTTGAG
       5041 TTAGAGTGAG CAAAAATTTT TGTTTTAGTT GGGGCTTTCG CGGTTTTACT CTTATTAGGA
       5101 CCAAAAAAAG AAGAACAAAC AGACATTCCG ATTTTAAACT TACTTGTTGT TTTAGGGGTT
       5161 TTTTGTTTAA TTTCTTCTAA AAATTGACTT TCTGTTTATT TAGCAATAGA GCTCTCTACA
       5221 CTTTGTTTTT TTGTTTTGAT TGCAAGGGGG TCGGGCTATA GTGCAGAGGC AGGGTTAAAA
       5281 TATTTTGTTT TGGGGGCTCT TTCTTCTGGT TTATTTTTAT TTGGTTGTGC ACTGTTGTGT
       5341 GGAACTGGGG GCAGTGTATA TTTTTATTAT ATAGAACTGC TTTTTAATTC AAAACAAAGT
       5401 TTTTCTGACG TTTGTGTGCC GATTGGGTAC CTTTTAATTA TTGCGGCTCT TTTTTTTAAG
       5461 TTGTCTGTTG CTCCTTTTCA CATGTGGGTT CCAGATGTCT ATGAAGGGGC ACCAACAAAA
       5521 ACGGTTGTGT TATTGGCTAT CGTGCCTAAA ACAGGCATTT TTTCTCTTTT GTTTTCCATT
       5581 GGATTGCCCA TAAGTCTTTT CTTAATTGGA GTTGTTTTTT CTCTTTTTGT TGGGGCCTTA
       5641 GGTGCTTTAA ATCAAACAAG AGTCAAACGA CTTTTGGCTT ATAGTGGGAT TGGTCACATG
       5701 GGGTTTCTTT TATGGGGTTT AGTAAATGGT TCTTTTGAGA GCTTACAAGC AAGTTTGGTC
       5761 TATCTTTTTA TATACATCAT TATGACGATT TGTGTTTTTT CTATTGTTTT GAGTTTTAAT
       5821 GTGTATAAAA ATTTACTTAT TGAATTTAGT GGGCTATCCC GGCTTTTACC CTTTCTTTCT
       5881 ATTACTTTTG GAGTTGTTTT TTTTTCTATT GCTGGGATCC CTCCTTTTGC AGGGTTTTTA
       5941 GGCAAATGGG TGGTTTTATT ATCTGGGGTT CTTTCTAAAT CTTTTTTTAT TTTTTTTTTT
       6001 GCCGTTTTTT GTTCTGTAAT AGCTGGGGTT TATTATGTTA GAATTGTAAA AATACTTTTT
       6061 TTTCAAAAAA ACTCTTTTTT TTTAATTTCA ACAAAAGCTT TAAAAAAAGA GCTCAAATTA
       6121 AATTTTAAGA GGGTTTTTTT AATTGGCCTT TGTTTTTATT TTATTTTTTT TCTTTTTTTT
       6181 TCTCCACATT TTGGGTTTTG TTTCACTTCC CAAGTGGTTA TGGGGTTGTT TTAAAATGGA
       6241 AGCTCTTATT TTTTGTTTTT TTTTAAGTAC AATTGTTTCC GGAATAATGG TTGTTTCTGC
       6301 CCTAAACCCT GTGCTTTCTA TTTTTTGGTT GGTTCTTGTT TTTGTTAACT CTGCAGTTTT
       6361 TTTTCTCTGA TTAGAGGTCG ACTTTCTTGC CTTAATGTTT TTGCTTGTTT ATGTGGGGGC
       6421 CATTGCTGTT TTGTTTTTGT TTGTAGTGAT GTTATTAAAT TTAACAGATT ATCCTCCTGT
       6481 TTTTAGAGAA GAAGTTGATA TGACAAACTA TATGCCAGTC GGGTTTCTAA TTGGGGGGTT
       6541 TTTTTTTTCA GAAATTGCTT CCAGTTGATC AATTATCTTT CCTCGAGTTG AAAGTTGAGA
       6601 TTTGTCTTTT CCTTGGTTTC TTGTTTCTTA TCATAATATT GAGGCATTAG GGCAGGTTTT
       6661 GTATATACCT TGTTTTTGTT TATTTTTTTT AGCAGGCTTT GCTTTATTAG TTGCTATGAT
       6721 TGGTGTTATT GTTTTAACTC AAGAATTAGA ACCCTTAACT AAAAAACAAG ATCTTTTTAT
       6781 TCAAATAAAT AGATAATGAG TGGCTCTTCT TATTTTGAAC AGTTTAATGT TGTGTGGCTA
       6841 TTTGGCTTGA CGAACTCTGC TATAATGATG CTTCTTGTCA TTTTTGTGGC TTTGTTGTTT
       6901 TTAAGAGGAA TTGATTTGAT TCCTAAAAGA TGGCAATCTT TTTTTGAATT AGTGTGCTTT
       6961 CATTTTTATT ATGTGGCAAA AGAGAACTTA GGTGTTGAGG GTTTAAAATT TTTTCCTTTT
       7021 ATTCTTTCCC TCTTTTTTTT TTTAGTCTTT TTAAACATCT TTGGTTTATG TCCTTATGTA
       7081 TTTACCCCGA CCACTCATAT AGTTGTAACT CTTGGGTTTT CTTTTTCGAT TATTATCGGG
       7141 ATTACTCTCT CTGGGCTTTT AAGGTTTAAA AAAGATTTTT TTAGTATTTT AATGCCTAGT
       7201 GGGGCCCCTT TAGTTTTAGC TCCTCTTTTG GTTTTAATAG AAACGGTTAG TTATTTTTCT
       7261 CGGGCTATTT CTTTGGGGGT TCGTTTGGCC GCAAACCTTT CTGCTGGACA TCTTTTGTTT
       7321 GCCATCTTAG CCGGCTTTGG TGTTATTTTT AAATCGGCAA TTGTAATAAT GGTTTTTATT
       7381 ACACTATTAG AAATGGCGGT TGCGATTATT CAAGCTTATG TTTTTTGTTT ATTGACAACT
       7441 ATTTATTTGG CGGACACACT TGTTTTACAT TAATGAGTCT TTTTTGGTTG ATTCTTTTAG
       7501 TTGGAACAAT TGGTGTGATG GGGGTTTCGA GAGAAAAAAA AAGTCTTTTA AAAAAACGAG
       7561 CCCTAGAGTG GTCTTTGGCT ATTTTGTTTA GTGCTTTGGT TTTATGGGGA GGATTTGATG
       7621 GAGAAGGGCA TTTTCAATTT ATAGAACTCG TTGAATGAGG GTCTTTTTTA GCTTGGGGCC
       7681 CTCTCCTTTT TGCTTTAGAT GGTGTCTCTT TGTTCTTTTT GCTTTTAACA ACTTTTTTAA
       7741 TTCCGATTTG TATTTTAATA AGTCAGAAAT CGACAAAGTT TTTATTTAAA GAGTTTTTAT
       7801 TATGTCTATT CTTTTTAGAG ATTTTATTGG TTGGTGTTTT TTTAGTTTTT GACCTTTTTT
       7861 TGTTTTATAT TTTTTTTGAG GGTGTTTTAA TACCAATGTT TTTTTTAATT GGTATTTGAG
       7921 GCTCTCGAGA AGAAAAAGTT CGTGCTTCTT TTTATTTTTT TTTTTTTACT TTTGCAGGGT
       7981 CGGTTTTCTT TTTTTTTGTA ATACTTTTTT TATATCAGTC AACTGGGACA ACCAATTATT
       8041 TTCTTTTACT TAATACGAAG TTGTCTTTGA GTGTTCAAAA ATGAGCGTTG GTTGGTGTTT
       8101 TTCTTAGTTT TGCTGTCAAA CTACCGCTTG TTCCTTTTCA TATTTGGCTT CCACAAGCGC
       8161 ATGTAGAAGC ACCTGTTGCA GGCTCTGTTA TTTTAGCGGG GATCTTATTA AAACTAGGAG
       8221 GCTATGGTCT TTTGCGTTTT TCTTGGCCTC TTTTTCCAGA GGCTTCTTTT TATTGATCTC
       8281 CAGTTATTGT TTGTTTTAGT GTTATTGCAG TTGTTTACGG GGGGCTGATG ACATGTCGTC
       8341 AAATTGATTT TAAACGACTT GTTGCTTATT CTTCTGTTGC ACACATGGGG TTAGTCCCCC
       8401 TGGGTATTTT CACACATATT ATGGAGGGGC TGGTCGGGGC TGTTTTTTTA ATGTTAGCAC
       8461 ATGGTTTTGT TAGTTCTGCT CTTTTTATTG GAGTGACTTT TTTGTATGAT CGTCATCACA
       8521 CGCGTTTAAT AAAATATTAT AGGGGTCTAA CTTTAACTAT GCCATTTTTT GCTGTCTCCA
       8581 TGCTTGTTTT GTCTTTATCA AATATGGGGC TACCTTTAAG TTGCAATTTT GTTGGGGAGT
       8641 TCTTTTCTTT ACTTGCGGCG TTTAAATATT ATTATGGGGT TGGGGCGCTT GTTGTTTTTG
       8701 GGGTTCTTTT TTCTGCTATT TATTCTCTTA GTTTGTTTAA CCGTATTTCT TTTGGGGGAG
       8761 GGTCTAACTA TCTTCTTTTT AATAGAGACT TAAATCGACA AGAGGGCTTT ACAATCTTTC
       8821 CTTTTCTTAT AATAATTTTT CTTGGAGGGG TTGTACCTTT TTTTGTTATT AACTTGGTTA
       8881 AAAACAGTCT TGTTTTTAGC CCAATTGGTT AGCCCTTTGA TTTTTGAAAG GATAGTCTAT
       8941 AGCTCTCTTT CTTAATTAGC TTCTTCAATT AGCTTTTTGA GTTATAATAG GACTGTTTAA
       9001 AAGAAGGTAG GGCAGAAAAT ATTAAAAAAT AAGTAAAGTG GGTCCTTTGG TTTTGGGGAT
       9061 TAAAAAGCTT TTGGTCTGAG TAATACATGC TAGTGTATGC GAACAGGTGA GGGTGAAAGA
       9121 AAAAGCTTAT TTTTTTTTAT TGTATTAGGA AAAGAAGAGG TTATTTTCTT CTTTCCAAAG
       9181 ATGCATGGTT TAACCACATT TTCACTGAAA CAAGGGAAAA CATTGGCAGC AGTAAAGAAT
       9241 TTTATGCAAT ATACGAAAGT AAGACATAGG CAGAACCTTT TAACCTGTCA AATTAAGTGC
       9301 CAGCAGACGC GGTGAAACTT AAGGGTTTGT TTTTTATAAA AAGCAGAAAG CGTGTAAAGG
       9361 TAAAACATTT AAAATAAATA GAATTTTTTT AGTAATAGTG CAATATTAAA AGAAGAAAAA
       9421 GAATTTTTTA TGTGAAGACA ATTTATTTTT TTTCTTTAAC ACGAAGGTTC TGGGAGCGAA
       9481 CAGGATTAGA TACCCTGGTA GTCGATACAG TAAAAGAAAG TCGCTTGAGT AGTACGGTCG
       9541 CAAGATTAAA ATTCAAAAAA CTTGGCTGTT CATTGTTATT TAGAGGAGCG TGTTGCTTAA
       9601 TTCGATAATC CGCGAGTTAC CTTACCAAAA CTAGCTTTTA CAGGTGTTGC ATGGCCGTCG
       9661 TCAATTTATG TTTGATACAA TAAATTAAAC CCTAGAAAGG TTGAAGTCAG GTAAAATTGC
       9721 CCTTATGTTT TGGGGTTAAA TGCGCTACAT TTTTTTTTTA ATAAAAAAAA AGAGTTCGGA
       9781 TTGTCTTTAA AAGAGGATGA TTAAGTTGAA TTTAATAGTA ATTGAAAAGT AGAGCGTTTC
       9841 AATGAATTTG CCGCAATGTT AGTACAAATC GCCCGTCGCC TTTACTGAGG TAAACAAAGT
       9901 AGAGTAAGTC GTAACATAGT AAGGGTGAGG GAACTGGCCC TTGATGCCCA AAGGTTAATA
       9961 ATATCAATTA TTACCTTGAA GTTAAAAATT TAATAAAAGA ATATAGTAAG GGGCGGATCT
      10021 ATGATATAAA TTGTTGGCGG GGTAAAGGGA ACGATAGATT TTTGTTTGGT GGGGGGTGCG
      10081 GTATCATCCA TATCATTTAG CGGAACCTTC TCCATGACCT TTTTTGGGGG CGACGGCCGC
      10141 GTTTTTTTTG ACTATTGGTT TAGTGTCTTT TTTCCATTAT GGGCAACGTT TTTTTTTATG
      10201 ATTAGGGCTT TTAGTTATGG TTGGAGTTAT GTTTGTTTGA TGACAAGATG TAATACGAGA
      10261 GTCTACCTTT CAAGGGCATC ATTCTTTAAT TGTAAAACAA GGTATTAAAT ATGGTATGCT
      10321 TTTATTTATT CTTTCAGAAG TTCTTTTTTT TTTTTCTTTT TTTTGGGCTT TTTTTCATAG
      10381 TAGTTTGGCC CCTGCGGTGG AATTGGGGGT AGTATGACCC CCACAAGGTG TCTCTGCATT
      10441 AAATCCTTTC TCTGTTCCCT TATTAAATAC TGCTGTGCTA TTAAGTTCCG GGGCAACGGT
      10501 GACATGGGCT CATCATGCCA TTGTTTGTGG AGCTAAAAAA GAAGCGCAGT TGGGTTTGTT
      10561 TTTAACACTT TTATTGGGAA TAGTCTTTAC AAGTTTACAG GCAATTGAGT ATTATGAGGC
      10621 TCCGTTTGCT TTGTCAGATT CTGTTTATGG ATCAACTTTT TTTGTTGCAA CTGGGTTTCA
      10681 TGGATTACAT GTTTTAATTG GAACGACTTT TTTATTTGTT TGTTTTTTTC GTTTGTTATC
      10741 TAATCAATTT ACTCGCCGTC AACATGTGGG TTTTGAGGCG GCGAGCTGGT ATTGACATTT
      10801 TGTTGATGTG GTATGGCTTT TTTTATATCT GTGCATTTAC TGATGGGGTA CTTAATTGGT
      10861 TTTTCTTTTG ATTGGAGTTT GGGGGCTTGA CACGCAGTGG TCTTAGACCA CTATTTTTTG
      10921 GTAGACTCGT TAGTAAACCA TGTGGCAGCT TATACTGAAC CTTTGGAAGT CTTTCCTCGT
      10981 GATTATGAAG CTTTGACAAC TTATATTAAC ACAAACGCTA ATTCTTTATC GGGGTCGCAA
      11041 TTAATAAACC ATTTTGAGTA TAATGGAGCG AGGGCTCTGG CACCCCATGT CCGGCAGGGC
      11101 TTAATTGATG GAATTGAAAG TTGATCTCAA GAGTGTTCTA TTATTATTCC AGATATAGCT
      11161 GAATTAAGAA CGATCACAAC CAGATCATAA TATTGATAAT TTGGGTGTTT TATTTACAGG
      11221 TCTACAAGCA ATGAAGTATT ATGAAACTTC TTTTACTATG TCAGGTTCGG TATATGGTCC
      11281 TCCTTATAAG ATGAAGCAGA AATAAACTCT TCAGATGAAA ATCAAATTGT CTCCTCCTCA
      11341 TCTCCAAGAA GCGCAGGGCA GATTTTGGCT GCTAATGTTA GTGAGGGGGA CCAGACTCTT
      11401 TGAGAAAACG ATTACTTGGA GGGGTAAAAT GTGGGTTTGT TTTTTTTTAT ATCTTTGTAT
      11461 TTACTAATGA GGTTTTTAAA AATGTTTCAA GACGGGGCAG AGGCTTGGTG TTTGGGTTTT
      11521 CAAGATATGG CAGATCCAGT GGCTGAAGAA ATTATTTTTT TTCATGATAG GGTGATGTTT
      11581 TTGTTGGTTA TTATTGTAAC TGTTGTTTTG TGACTTATTG GTGAGGCTTT AAAAAATAAA
      11641 TTTTATGATC GTTTTTTAGT TGATGGTACT TTTTTAGAAA TTATTTGAAC AATAATACCG
      11701 GCAGTTATTT TAGTTTTTAT TGCACTACCT TCTCTTAAAT TATTGTATTT GATGGATGAA
      11761 GTGGTCTCTC CTGCTTTAAC CATAAAGGCG GTTGGACATC AATGATATTG GTCTTATGAG
      11821 TATTCAGATT ATGAGGGGGA GACATTGGGG TTTGATTCTT ATATGCTTTC TACATCGGAT
      11881 TTAACTTCAG GGGAGAATCG TTTGTTGGAA GTTGACAACA AACTTATTCT TCCAATTTTA
      11941 ACTCATATAA GGCTTTTGGT TACAGGAGCG GATGTTTTGC ATTCTTTTGC GGTTCCTTCT
      12001 TTAGGGTTAA AAATAGATGC TGTCCCAGGT CGTCTTAACC AAACGGGGGT TTTTATTAAA
      12061 AGGCCGGGGG TTTTTTATGG ACAATGTTCT GAGATTTGTG GTGCAAATCA TTCTTTTATG
      12121 CCAATTGTTA TAAAAGGAGT TTGTATTGAA GAATACCTTC ATTCTTTGAA ATGTATTATA
      12181 AATACCTAAT TCTGGTAGTT CTTTTGTTTT TATTGGGGAG CTGGGGTATA ATTTTAAACC
      12241 GAGGACATTT TATTATTATG ATTGTTTCCA TTGAGCTGGT TTTATTATCT ACTTTTTTTT
      12301 TCTTTTTAAT AAATTCTAAA GAAATTGATG TTTTAATAGA ACAAGTGTAT ATGATAATGG
      12361 GTTTAACAAT TGCGGCAGCG GAGTCTTCAA TTGGTCTAGC TATTTTGGTT GCTTATTATC
      12421 GTATTCGAGG GACAATTGTT TTAAAATCCT TTAGTTCTTT ACGAGGTTAA GGATGCGTTT
      12481 TTTGGTTTTT TGTTTTTTGA CAATTGCTTT GGCGGGATTG TTTTCTATTG TTTCTTTTTT
      12541 TCTAGGAGAA AAAGTGCCAG ATCGAGAAAA GGTTTCTGCT TATGAGTGTG GTTTTGTGCC
      12601 ATTTAGTTTT TTGGGCCGTC CTTTTTCAAT ACGATTTTTT TTAATTGGCA TTTTATTTTT
      12661 AATTTTTGAT TTAGAGATTA GTTTTTTTTT TCCTTGGTGT GTTTTATATA ATTCAATTGC
      12721 CCCTTTTGGG TTTTGAACTA TGGTTGGGTT TTTCTTTATA TTAACTTTAG GTTTGGTTTA
      12781 TGAGTGGTTA AAGGGGGGTT TAGAGTGAGA ATAAAAAAAA GAGTAAAAGA AAAAGTCCTA
      12841 TCTATTATGG GAGTAGTAGT TATAAGTATC CCAACTCCGG TTTCTGCTTT AATCCATGCG
      12901 GCAACAATGG TTACGGCGGG TGTGTTTTTA TTAATTCGAG CATCTCCTTT GTTTGATGTC
      12961 GTTCCTCTTA TGTTAATTAT TATAACAACG ATTGGGGTTT TAACGGTGTT TTTTGCTGGT
      13021 ACAATTGGTT TGGTTCAAAA TGATTTGAAA AAAATAATTG CTTATTCTAC TTGTAGTCAA
      13081 CTAGGATATA TGGTTGTTGC TTGTGGGCTT TCTCATTTTT CTACTGGTTT GTTTCATTTA
      13141 ATGAACCATG CTTTTTTTAA AGCTTTGTTA TTTTTGAGTG CGGGTTCTTT AATCCACGCG
      13201 GTGGTTGATG AACAAGATGT AAGGAAAATG GGGGGGCTGT CCTCTTTTCT TCCTCTAACT
      13261 TATATTTTTT TTATTATAGG ATCTTTTTCT TTAATGGGGT TTCCTTTTTT AACTGGGTTT
      13321 TATTCAAAAG ATTTGATTTT AGAGTTTGCC TTTGGGCAAT ATTATTTAAT TTTTGTTTAT
      13381 TTACTCGGGT GTTTCTCTGT TTTATTAACT GCAATATATT CTATTCGTCT AATTTTTTTA
      13441 TCTTTTTTAT CCAATACAAA CTTAAAACGG GGAGTCTTTT TTTTTCTTAA GGAAGGGGAG
      13501 GGACTGCTTT TAGCCCCCTT GGGGATATTG GCTTTGGGAA GTATTTTTTG GGGTTATTTT
      13561 TGTAAAGAAA TGATTTGGTG TTTTCAAATG GGGACTTTCC CTGTGCTTTT TTTAAATATT
      13621 AAACTCCTTC CTGTTTTTTT AAGTTTAGTT GGGGTTTTTG GAGTGCTTTT TTTTTTTTAT
      13681 TTTTTTTTAT CTAAAACTTT ATTTTTCTTT TTTTCTATTT ATTGTTTTTT AGGCTCTGCT
      13741 TGACAAATTA ATTATTTTTT TAATTTTTTT TTTATAAAAA AAATATATAA AATCGGACAT
      13801 TTAATTACAA ATTTAACTCT TGATAAGGGG GTCTTAGAGC TTATTGGACC AAAAGGAATT
      13861 GTTAATTTTT TGATTTTACA AGTACAAAGG TTAAGTAGTT TTCAGTCTGG GCTTGTTTTT
      13921 AATTATGCTT TGGTTTTCTT TATTGGGGTT GTTGTTTTTA TGGTTTTATT GTAGAGAATT
      13981 CGGTTAAAAG TAAGCCATTG GCCTTCAAAG CTAAAAATGT AGGTGCAAGT CCTACTTTCT
      14041 CTGAAAATGC CACAGTTAAA CACAATAATG TTTTTAAATC AATACGGGTG TACTTTTTTT
      14101 TTGTTTTTTG TTCTTTTATT TTTTTTTTTG TTTATTCTTT TACCTCAAGT AAAAAAAAAT
      14161 TTTTTTTTTA GAAAAAAAAT AAGTACAAAG GGATTTTTAA AAGAGTCTCT TTTAACAAAA
      14221 AAAGTTGTTT TTATTTGATC ATAATGAAAA ATAATTCTTT TATTCATTGG GTTTTTTCGA
      14281 CTAAGCGCCG CACCTTTTTA GCTTCAGGCC TACTTTTATT TCTATTGTTG GTTTTATTTT
      14341 GACCGAACCA GGCTTTTTGT CAGGACGACT ATATAATGGC AAATGAATTA ATTGATTTTC
      14401 TTAGAGAATA TTGCCCCGAT GAGCAAATTA AGGTAAAAAA CTATTGAGTA CTTGTCGATT
      14461 ATTTAAGGAC AGATAAGGGG AATTTAAGCG GCCATGTTTT ATTAGATCGA TTTACATGGT
      14521 CTTCGGGGGA TCCTTTGACA AAGCACTTTC TCGCCGCGGG GATTGATGAA TGAGCCAGTT
      14581 CTCATAATAT TCGCCTTATA GATGTGGAAG ACATGCGACA GAGTTTTTGT TATTATGTTA
      14641 AAGAAAATTA ACTGAAAATT ATTTAATGTC TTTTTTTGAT AGGAATTGTT TTAATTGCCC
      14701 ACGGTGTGAT TACGTTAATT TTATGATATA TAATTTGTTG GGGGAGCTTT CCTCTAACAG
      14761 ATCATGGGTG TAGAAGTAGT GCATCAGATA TTTAGCTGTT TGATTAAAGG CAACATTTTA
      14821 AATAAACTTG GCTATTCGTC GTTTCTGTTT ATTTTGGGCT ATGTTCTTAT TTGTTAATAA
      14881 ATTTTTGGTG GGCCCATGCT CGTAAATCGA GTAAGGGATG TTGGGTTTGT ATTCGCCAGA
      14941 TTGACAATTT CTTTTAATTA ACATCAATAT GAAAAATAAC TATTTTATTC GTTGGGTTTT
      15001 TTCTACAAAC CATAAAGACA TAGGAACTTT ATATTTAGTT TTTGGTGTTG GAGCAGGCCT
      15061 AATTGGGACT GCTTTTAGTA TGCTTATACG ATTGGAGCTT TCTGCGCCAG GCGCTATGTT
      15121 AGGTGATGAT CATCTTTATA ATGTAATTGT GACAGCACAT GCTTTTATTA TGATTTTTTT
      15181 TTTAGTAATG CCGGTTATGA TTGGGGGGTT TGGAAACTGG TTAGTGCCAT TATATATTGG
      15241 GGCACCAGAC ATGGCGTTCC CCCGATTAAA TAATATTAGT TTCTGGTTAT TACCACCTGC
      15301 TTTGTTTTTG TTGTTAGGCT CTGCTTTTGT TGAACAAGGC GCAGGAACGG GATGAACGGT
      15361 TTATCCTCCT CTTTCTGATA TTTATGCGCA CTCTGGGGGT TCTGTTGACA TGGTTATTTT
      15421 TAGTCTTCAT TTGGCTGGGG TTTCTTCTAT CTTAGGAGCA ATAAACTTTA TTACAACGAT
      15481 CTTCAACATG CGAGCCCCTG GTGTTTCTTT TAATAGAATG CCTTTGTTTG TTTGGTCTAT
      15541 TTTAATAACT GCTTTTTTAT TACTTTTATC TTTGCCTGTG TTAGCGGGTG CAATTACTAT
      15601 GTTATTAACA GATCGAAATT TTAATACAAC TTTTTTTGAT CCTTCTGGAG GTGGTGATCC
      15661 TATTTTATTC CAACATTTAT TTTGGTTTTT TGGGCATCCT GAAGTTTATA TTTTAATTTT
      15721 GCCTGGTTTT GGTATGATTT CTCAAATAAT ACCTACTTTT GTTGCTAAAA AACAAATTTT
      15781 TGGGTATTTA GGAATGGTTT ATGCGATGCT TTCAATCGGT CTTCTTGGGT TTATTGTTTG
      15841 AGCCCATCAT ATGTTTACAG TTGGGATGGA TGTGGACACA AGAGCCTATT TTACTGCGGC
      15901 AACTATGATT ATTGCCGTGC CAACTGGAAT AAAAGTGTTT AGTTGGTTGG CCACTATTTA
      15961 TGGTGGCACT TTAAGATTAG ACACTCCTAT GCTTTGGGCT ATGGGTTTTG TTTTTTTATT
      16021 TACAGTAGGC GGTTTAACAG GGGTTATATT AGCAAATAGT TCTCTTGATA TTGTTCTACA
      16081 TGACACATAT TATGTAGTTG CACATTTTCA TTATGTTCTT TCTATGGGGG CTGTCTTTGC
      16141 TATTTTTGGG GGGTTTTATT ATTGAATTGG GAAAATTAGT GGATATTGTT ATAACGAACT
      16201 CTATGGTAAG ATCCATTTTT GGTTGATGTT TATAGGGGTT AATTTGACGT TTTTCCCCCA
      16261 ACACTTTTTG GGTTTGACAG GTTTTCCAAG ACGATATTCT GATTTCGCAG ATGCTTTTGC
      16321 GGGTTGAAAC TTAATAAGTT CCTTAGGTTC TGTTGTTTCA ATTTTGGGCG TTATTTGGTT
      16381 TCTATATATT GTATTTGATC TTTTTGTTAA AGAAGAAAAG TTCTTAGGTT GAACGAATCA
      16441 GAGCTCTTTA GAGTGGGTCC ATCTTTCTCC CCCTTTATTC CATACTTATG AGGAGCTGCC
      16501 TTTTGTTATA GAAATACAAA CAAACAATGG ACATCGAAGT AGTACACCAT ATTTATAATT
      16561 GTTTTGTTAA AACCGATATA GTAAATTCAA CTAATTTAAT TTGAGTTACC ATCGTGTGAC
      16621 TGTTCGTTTA CTAATGAGGT TCTTCTTGCA TTATCCTCTC TTAAATTATT GTATTTGATG
      16681 GAGGGAATGA GGTTTCCCTC TATCACAGGT CTATGCGATG GAACCCAGAA GCGTTGAGGA
      16741 GGAGGAGGTT GGACCACTCA GATGGTACCT CCAAATATGC GTCTAGTTGG ATCGCAAACT
      16801 CCTAGCAGCG AACTTCTTGT TCAGACAGAG TGGCTTCCGT ATGGTTTTCA ACCATATTAC
      16861 TTTGCTAAAG ATACCCTTTC TACGGGCATT GTTTCTTCAA CAGGTTCTTC TTTCACGATC
      16921 GTATCTTCTT CAACAAGTTC CTCTTTTACG ATTGTGTCTT CTTCAACAAG TTCTTCTTCT
      16981 ACGATCGTGT TTTCTTCAAT AGATTCTTCT TCTGTTGATC AAATTGTCTT TTCTAATGTT
      17041 GTTCACTCCC CACCTGCTAA TGTTAGTGAG GAGATCTCTT TTGTTTCAGA TAACGATTGG
      17101 CTCGAGGGGC TAAATTAAAA ACTAAAATGT GAATCTTAAA AATGTTTCAA GACAGAGCCA
      17161 AGGTTTGATA TTTGGGTTCT TTATGATCGC TTTTTAGTTG AAAAAAAAAA AAAAAAAAAA
      17221 AAAAAAATAT AAAAAAAAAT GGAACATCTA ATTTTGTTTT GTTTTAATCC GGGTTTGGGG
      17281 GTTTTCGAAT ATTCGTTTGT AGATCATTAT TATTTGGTGG ATTCTTTGGT TAATCATGTG
      17341 ACTACTTATT CTGCGCCTTT TGAAGTTTTT CCTCGGGATT ATGACGCTTT GACAACTTAT
      17401 ATTAACACAA ATGCGAATTC TTTATCGGGG TCGCAATTAA TGACCCATTT TGATTATAAT
      17461 GGAGGGGGGA ACCTAGAACC CTATGTTCGG CAGGGCTTAG CTGACGGAGT GGAACGTTGA
      17521 GCTCAGGAGT GCCATATTTT TATTCCGGAT ATAGCGGAAA TAAGAACGGT CGCAATCAGA
      17581 TCGTAAGAAC AAGATTAGTA AAGCTAATTT ATAAAGAAAT GAAAAAAAAA TTTTTCACAC
      17641 AATGAATTTG GGCTACAAAG CATAAAGAGG TCGGACATTA TATTTTATTT TTGGAATTGT
      17701 TATATTATTT ATTCTTTTGT ATTTTTCTAC ACCAATCTAT GCTTCACCAG TCCGTGCCTC
      17761 TTGTAAGAAC GAGTTTATAC TAGCAAATGA TTTGGTTTAG GGGGCCTCGC CCCCAAGGGG
      17821 CTTTACTTTA TTAGAGCATT TGAATGTTGG GTTTGTCTTA GCCATATTGA CAATTTGGGA
      17881 TGTTTTTAGT ATGCTTATAC GATTGGAGCT TTCTATGTTA GGTGATGTTC TTTTTTAGTT
      17941 CACAACATTC TTGTCCAAAG GTTTTATTTT TATTTTGGAA AGAAAGAAGA AGTTGGTGGT
      18001 ATCTTT
//
