# Supplementary material for: Characterization of the complete mitochondrial genome sequences of three Merulinidae corals and novel insights into the phylogenetics
Source: PeerJ. 2020 Jan 24;8:e8455. doi: 10.7717/peerj.8455 (PMC6984341; doi:10.7717/peerj.8455)
Supplement: Supplemental Information 14 [file peerj-08-8455-s014.seq]

"Contig 1" (1,374)
  Contig Length:                  374 bases
  Average Length/Sequence:        304 bases
  Total Sequence Length:          608 bases
  Top Strand:                       1 sequences
  Bottom Strand:                    1 sequences
  Total:                            2 sequences
^^
ATGGCTCGTACCAAGCAGACGGCTCGAAAATCAACTGGTGGAAAAGCTCCTCGTAAGCAGTTAGCTACAAAAGCTGCCCGCAAGAGCGCTCCTGCTACAGGCGGTGTCAAGAAACCTCATCGTTACAGACCTGGAACAGTTGCTCTCCGAGAAATTCGCCGTTATCAGAAATCTACGGAACTGCTCATCCGCAAGCTGCCCTTTCAGCGTCTTGTGCGAGAGATTGCGCAGGATTTCAAAACGGATCTGCGTTTTCAAAGCTCTGCCGTTCTAGCTCTCCAAGAGGCCAGTGAAGCTTATCTAGTGGGCTTGTTTGAGGATACCAACCTGTGCGCTATCCACGCCAAACGTGTCACCATCATGCCCAAGGATAT
